# Supplementary material for: Laparoscopic Resection Rectopexy with Transanal Specimen Extraction for Complete Rectal Prolapse: Retrospective Cohort Study of Functional Outcomes
Source: J Clin Med. 2026 Jan 15;15(2):718. doi: 10.3390/jcm15020718 (PMC12842517; doi:10.3390/jcm15020718)
Supplement: Supplementary file 1 [file jcm-15-00718-s001.zip]

Archive with 1 entries (1 files):
- jcm-4064185-supplementary.pdf
